# Supplementary material for: Phosphinotripeptidic Inhibitors of Leucylaminopeptidases
Source: Int J Mol Sci. 2021 May 11;22(10):5090. doi: 10.3390/ijms22105090 (PMC8151835; doi:10.3390/ijms22105090)
Supplement: Supplementary file 1 [file ijms-22-05090-s001.zip]

Archive with 1 entries (1 files):
- ijms-1200928-supplementary.pdf
